# Supplementary material for: Eucalyptus and Native Broadleaf Mixed Cultures Boost Soil Multifunctionality by Regulating Soil Fertility and Fungal Community Dynamics
Source: J Fungi (Basel). 2024 Oct 11;10(10):709. doi: 10.3390/jof10100709 (PMC11508252; doi:10.3390/jof10100709)
Supplement: Supplementary file 1 [file jof-10-00709-s001.zip]

Archive with 1 entries (1 files):
- jof-3228299-supplementary.pdf
